# Supplementary material for: A systematic review of circulating IP-10/CXCL10 in patients with Plasmodium infections in relation to disease severity
Source: Sci Rep. 2024 Dec 30;14:31723. doi: 10.1038/s41598-024-82712-0 (PMC11685427; doi:10.1038/s41598-024-82712-0)
Supplement: Supplementary file 2 — Supplementary Material 2 [file 41598_2024_82712_MOESM2_ESM.xls]

## Sheet: All studies
Table S2. Methodological quality of the include studies
JBI critical appraisal checklist for analytical cross sectional studies
No.	Study	1. Were the criteria for inclusion in the sample clearly defined?	2. Were the study subjects and the setting described in detail?	3. Was the exposure measured in a valid and reliable way?	4. Were objective, standard criteria used for measurement of the condition?	5. Were confounding factors identified?	6. Were strategies to deal with confounding factors stated?	7. Were the outcomes measured in a valid and reliable way?	8. Was appropriate statistical analysis used?	Overall appraisal:
3	Berg et al., 2014	Yes	Yes	Yes	Yes	Yes	Yes	Yes	Yes	Included
4	Boström et al., 2012 (a)	Yes	Yes	Yes	Yes	Yes	Yes	Yes	Yes	Included
9	Dalko et al., 2015	Yes	Yes	Yes	Yes	Unclear	No	Yes	Yes	Included
25	Wilson et al., 2013	Yes	Yes	Yes	Yes	Yes	Yes	Yes	Yes	Included
6	Cabantous et al., 2020	Yes	Yes	Yes	Yes	Unclear	No	Yes	Yes	Included
	JBI critical appraisal checklist for case control studies
	Study	1. Were the groups comparable other than the presence of disease in cases or the absence of disease in controls?	2. Were cases and controls matched appropriately?	3. Were the same criteria used for identification of cases and controls?	4. Was exposure measured in a standard, valid and reliable way?	5. Was exposure measured in the same way for cases and controls?	6. Were confounding factors identified?	7. Were strategies to deal with confounding factors stated?	8. Were outcomes assessed in a standard, valid and reliable way for cases and controls?	9. Was the exposure period of interest long enough to be meaningful?	10. Was appropriate statistical analysis used?	Overall appraisal:
2	Armah et al., 2007	Yes	Yes	Yes	Yes	Yes	Yes	Yes	Yes	Yes	Yes	Included
7	Conroy et al., 2010	Yes	Yes	Yes	Yes	Yes	Unclear	No	Yes	Yes	Yes	Included
8	Cruz et al., 2019	Unclear	Yes	Yes	Yes	Yes	Unclear	No	Yes	Yes	Yes	Included
11	Erdman et al., 2011	Yes	Yes	Yes	Yes	Yes	Yes	Yes	Yes	Yes	Yes	Included
12	Frimpong et al., 2022	Yes	Yes	Yes	Yes	Yes	Unclear	No	Yes	Yes	Yes	Included
13	Ghanchi et al., 2015	Unclear	Yes	Yes	Yes	Yes	Unclear	No	Yes	Yes	Yes	Included
14	Herbert et al., 2015	Yes	Yes	Yes	Yes	Yes	Yes	Yes	Yes	Yes	Yes	Included
15	Hojo‑Souza et al., 2017	Yes	Yes	Yes	Yes	Yes	Unclear	No	Yes	Yes	Yes	Included
17	Jain et al., 2008	Yes	Yes	Yes	Yes	Yes	Yes	Yes	Yes	Yes	Yes	Included
18	Jain et al., 2010	Unclear	Unclear	Yes	Yes	Yes	Unclear	No	Yes	Yes	Yes	Included
19	Lekpor et al., 2022	Yes	Yes	Yes	Yes	Yes	Unclear	No	Yes	Yes	Yes	Included
21	Mendonça et al., 2013	Yes	Yes	Yes	Yes	Yes	Unclear	No	Yes	Yes	Yes	Included
22	Obeng‑Aboagye et al., 2023	Yes	Yes	Yes	Yes	Yes	Unclear	No	Yes	Yes	Yes	Included
23	Ong’echa et al., 2011	Yes	Yes	Yes	Yes	Yes	Yes	Yes	Yes	Yes	Yes	Included
24	Wangala et al., 2015	Yes	Yes	Yes	Yes	Yes	Unclear	No	Yes	Yes	Yes	Included
26	Wilson et al., 2011	Yes	Yes	Yes	Yes	Yes	Unclear	No	Yes	Yes	Yes	Included
JBI critical appraisal checklist for cohort study
No.	Study	1. Were the two groups similar and recruited from the same population?	2. Were the exposures measured similarly to assign people to both exposed and unexposed groups?	3. Was the exposure measured in a valid and reliable way?	4. Were confounding factors identified?	5. Were strategies to deal with confounding factors stated?	6. Were the groups/participants free of the outcome at the start of the study (or at the moment of exposure)?	7. Were the outcomes measured in a valid and reliable way?	8. Was the follow up time reported and sufficient to be long enough for outcomes to occur?	9. Was follow up complete, and if not, were the reasons to loss to follow up described and explored?	10. Were strategies to address incomplete follow up utilized?	11. Was appropriate statistical analysis used?	Overall appraisal:
1	Acero et al., 2022	Yes	Yes	Yes	Yes	Yes	Yes	Yes	No	No	No	Yes	Included
5	Boström et al., 2012 (b)	Yes	Yes	Yes	Yes	Yes	Yes	Yes	No	Unclear	No	Yes	Included
10	Dobaño et al., 2020	Yes	Yes	Yes	Yes	Yes	Yes	Yes	Yes	No	Yes	Yes	Included
16	Ibitokou et al., 2014	Yes	Yes	Yes	Yes	Yes	Yes	Yes	Yes	No	No	Yes	Included
20	Lopera-Mesa et al., 2012	Yes	Yes	Yes	Yes	Yes	Yes	Yes	No	Unclear	No	Yes	Included
